# Supplementary material for: The Plasmidomic Landscape of Clinical Methicillin-Resistant Staphylococcus aureus Isolates from Malaysia
Source: Antibiotics (Basel). 2023 Apr 9;12(4):733. doi: 10.3390/antibiotics12040733 (PMC10135026; doi:10.3390/antibiotics12040733)
Supplement: Supplementary file 1 [file antibiotics-12-00733-s001.zip]

Archive with 3 entries (3 files):
- List of Suppl. Material (Figure S1, Table S1 &  Table S2).pdf
- SUPPL FIG S1 (PDF).pdf
- Suppl tables (Table S1 & Table S2).pdf
